# Supplementary material for: Gene-coexpression network analysis identifies specific modules and hub genes related to cold stress in rice
Source: BMC Genomics. 2022 Apr 1;23:251. doi: 10.1186/s12864-022-08438-3 (PMC8974213; doi:10.1186/s12864-022-08438-3)
Supplement: Supplementary file 3 — Additional file 3. [file 12864_2022_8438_MOESM3_ESM.xls]

## Sheet: Sheet1
Sample name	Raw reads	Clean reads	clean bases	Q20(%)	Q30(%)	GC content(%)
ACK_1	39718040	38960176	5.84G	97.32	93.23	52.79
ACK_2	42221658	41167310	6.18G	97.22	92.78	53.21
ACK_3	40653884	39900196	5.99G	97.23	92.98	54.25
AT1_1	41912314	41117454	6.17G	97.35	93.45	52.86
AT1_2	41893632	40897830	6.13G	97.19	92.68	53.58
AT1_3	41318072	40343986	6.05G	97.44	93.26	53.37
AT3_1	44065700	43184582	6.48G	97.53	93.8	53.74
AT3_2	41603564	40733844	6.11G	97.32	93.22	51.04
AT3_3	42413932	41525806	6.23G	97.13	92.8	51.53
AT1H1_1	42327374	41111432	6.17G	96.63	91.59	54.3
AT1H1_2	41098452	40326562	6.05G	97.44	93.23	52.38
AT1H1_3	41288630	40014308	6.00G	98.23	95.24	53.54
AT3H1_1	42083382	41041784	6.16G	97.24	92.8	53.7
AT3H1_2	42234762	41276170	6.19G	97.26	92.84	53.26
AT3H1_3	41155666	40212860	6.03G	97.27	92.88	52.92
BT1H3_1	41772354	40927060	6.14G	97.24	92.82	53.58
BT1H3_2	41981574	40934294	6.14G	97.25	92.86	53.14
BT1H3_3	42446372	41403896	6.21G	97.29	92.94	53.08
BCK_1	42274124	41318674	6.20G	97.39	93.11	54.48
BCK_2	41250494	40297940	6.04G	97.38	93.1	53.62
BCK_3	44874060	44076260	6.61G	97.56	93.74	54.03
BT1_1	40769278	39795738	5.97G	97.28	92.93	53.15
BT1_2	40556096	39781272	5.97G	97.27	92.88	53.09
BT1_3	41466960	40495892	6.07G	97.23	92.75	55.61
BT3_1	41899206	41057888	6.16G	97.26	92.84	53.22
BT3_2	40865310	40075558	6.01G	98.22	95.22	53.05
BT3_3	41947842	40993698	6.15G	97.45	93.31	52.92
BT1H1_1	41860494	40789172	6.12G	97.17	92.71	52.18
BT1H1_2	41586864	40548704	6.08G	97.1	92.54	53.11
BT1H1_3	41350262	40076934	6.01G	98.2	95.17	52.67
BT3H1_1	41477958	40503330	6.08G	97.36	93.07	52.56
BT3H1_2	40962576	39831176	5.97G	97.34	93.03	52.22
BT3H1_3	40837208	39880736	5.98G	97.36	93.1	52.8
BT3H3_1	40752568	39822780	5.97G	97.42	93.23	51.89
BT3H3_2	40974952	40066664	6.01G	97.35	93.06	52.43
BT3H3_3	47259322	46054210	6.91G	96.68	91.98	52.66
