# Supplementary material for: Gene-coexpression network analysis identifies specific modules and hub genes related to cold stress in rice
Source: BMC Genomics. 2022 Apr 1;23:251. doi: 10.1186/s12864-022-08438-3 (PMC8974213; doi:10.1186/s12864-022-08438-3)
Supplement: Supplementary file 4 — Additional file 4. [file 12864_2022_8438_MOESM4_ESM.xls]

## Sheet: Sheet1
Sample name	Total reads	Total mapped	Multiple mapped	Uniquely mapped	Reads map to '+'	Reads map to '-'
ACK_1	38960176	34806909 (89.34%)	1486858 (3.82%)	33320051 (85.52%)	16643540 (42.72%)	16676511 (42.8%)
ACK_2	41167310	38122367 (92.6%)	1776258 (4.31%)	36346109 (88.29%)	18160721 (44.11%)	18185388 (44.17%)
ACK_3	39900196	35281293 (88.42%)	2101664 (5.27%)	33179629 (83.16%)	16574970 (41.54%)	16604659 (41.62%)
AT1_1	41117454	37967084 (92.34%)	1414590 (3.44%)	36552494 (88.9%)	18267797 (44.43%)	18284697 (44.47%)
AT1_2	40897830	38179459 (93.35%)	1537910 (3.76%)	36641549 (89.59%)	18313891 (44.78%)	18327658 (44.81%)
AT1_3	40343986	36560753 (90.62%)	1648727 (4.09%)	34912026 (86.54%)	17452253 (43.26%)	17459773 (43.28%)
AT3_1	43184582	36111017 (83.62%)	2295688 (5.32%)	33815329 (78.3%)	16897826 (39.13%)	16917503 (39.17%)
AT3_2	40733844	37470917 (91.99%)	1219384 (2.99%)	36251533 (89%)	18113943 (44.47%)	18137590 (44.53%)
AT3_3	41525806	37522279 (90.36%)	2348682 (5.66%)	35173597 (84.7%)	17576659 (42.33%)	17596938 (42.38%)
AT1H1_1	41111432	34104248 (82.96%)	2460040 (5.98%)	31644208 (76.97%)	15810215 (38.46%)	15833993 (38.51%)
AT1H1_2	40326562	38243775 (94.84%)	1517394 (3.76%)	36726381 (91.07%)	18351795 (45.51%)	18374586 (45.56%)
AT1H1_3	40014308	38089073 (95.19%)	1433244 (3.58%)	36655829 (91.61%)	18321690 (45.79%)	18334139 (45.82%)
AT3H1_1	41041784	38240013 (93.17%)	1370646 (3.34%)	36869367 (89.83%)	18417030 (44.87%)	18452337 (44.96%)
AT3H1_2	41276170	38140619 (92.4%)	1769775 (4.29%)	36370844 (88.12%)	18169168 (44.02%)	18201676 (44.1%)
AT3H1_3	40212860	36839967 (91.61%)	1709162 (4.25%)	35130805 (87.36%)	17557421 (43.66%)	17573384 (43.7%)
BCK_1	41318674	38549342 (93.3%)	1888963 (4.57%)	36660379 (88.73%)	18317144 (44.33%)	18343235 (44.39%)
BCK_2	40297940	37368729 (92.73%)	1985460 (4.93%)	35383269 (87.8%)	17680786 (43.88%)	17702483 (43.93%)
BCK_3	44076260	40862312 (92.71%)	1807987 (4.1%)	39054325 (88.61%)	19512291 (44.27%)	19542034 (44.34%)
BT1_1	39795738	37436898 (94.07%)	1307041 (3.28%)	36129857 (90.79%)	18056791 (45.37%)	18073066 (45.41%)
BT1_2	39781272	36968642 (92.93%)	1357456 (3.41%)	35611186 (89.52%)	17797323 (44.74%)	17813863 (44.78%)
BT1_3	40495892	27338264 (67.51%)	3800989 (9.39%)	23537275 (58.12%)	11762943 (29.05%)	11774332 (29.08%)
BT3_1	41057888	38217653 (93.08%)	1888152 (4.6%)	36329501 (88.48%)	18154384 (44.22%)	18175117 (44.27%)
BT3_2	40075558	38130304 (95.15%)	1418513 (3.54%)	36711791 (91.61%)	18344493 (45.77%)	18367298 (45.83%)
BT3_3	40993698	38122646 (93%)	1838962 (4.49%)	36283684 (88.51%)	18133148 (44.23%)	18150536 (44.28%)
BT1H1_1	40789172	38444529 (94.25%)	1440972 (3.53%)	37003557 (90.72%)	18495350 (45.34%)	18508207 (45.38%)
BT1H1_2	40548704	36450555 (89.89%)	1920473 (4.74%)	34530082 (85.16%)	17258795 (42.56%)	17271287 (42.59%)
BT1H1_3	40076934	37593885 (93.8%)	1542178 (3.85%)	36051707 (89.96%)	18020702 (44.97%)	18031005 (44.99%)
BT1H3_1	40927060	38008937 (92.87%)	1671990 (4.09%)	36336947 (88.78%)	18157694 (44.37%)	18179253 (44.42%)
BT1H3_2	40934294	38036295 (92.92%)	1553919 (3.8%)	36482376 (89.12%)	18226478 (44.53%)	18255898 (44.6%)
BT1H3_3	41403896	39064812 (94.35%)	1530785 (3.7%)	37534027 (90.65%)	18758985 (45.31%)	18775042 (45.35%)
BT3H1_1	40503330	38012200 (93.85%)	1565319 (3.86%)	36446881 (89.98%)	18214740 (44.97%)	18232141 (45.01%)
BT3H1_2	39831176	37350050 (93.77%)	1555211 (3.9%)	35794839 (89.87%)	17890153 (44.91%)	17904686 (44.95%)
BT3H1_3	39880736	37696716 (94.52%)	1398920 (3.51%)	36297796 (91.02%)	18149600 (45.51%)	18148196 (45.51%)
BT3H3_1	39822780	37361907 (93.82%)	1485730 (3.73%)	35876177 (90.09%)	17934378 (45.04%)	17941799 (45.05%)
BT3H3_2	40066664	37568175 (93.76%)	1415143 (3.53%)	36153032 (90.23%)	18070635 (45.1%)	18082397 (45.13%)
BT3H3_3	46054210	42163012 (91.55%)	1525494 (3.31%)	40637518 (88.24%)	20308032 (44.1%)	20329486 (44.14%)
